# Supplementary material for: Lysine Acetylome of Breast Cancer-Derived Small Extracellular Vesicles Reveals Specific Acetylation Patterns for Metabolic Enzymes
Source: Biomedicines. 2023 Apr 2;11(4):1076. doi: 10.3390/biomedicines11041076 (PMC10135746; doi:10.3390/biomedicines11041076)
Supplement: Supplementary file 1 [file biomedicines-11-01076-s001.zip]

Archive with 2 entries (2 files):
- biomedicines-2291775-supplementary-Figures S1-S3.pdf
- biomedicines-2291775-supplementary-Tables S1-S5.xlsx
