# Supplementary material for: Lysine Acetylome of Breast Cancer-Derived Small Extracellular Vesicles Reveals Specific Acetylation Patterns for Metabolic Enzymes
Source: Biomedicines. 2023 Apr 2;11(4):1076. doi: 10.3390/biomedicines11041076 (PMC10135746; doi:10.3390/biomedicines11041076)
Supplement: Supplementary file 1 [file biomedicines-11-01076-s001.zip › biomedicines-2291775-supplementary-Tables S1-S5.xlsx]

## Sheet: Description
Table S1. A total number of identified acetylated peptides for each sEV sample.
Table S2. The list of identified acetylated proteins from three cell lines derived sEV.
Table S3. The list of acetylated sites identified from three cell lines derived sEV.
Table S4. GO functional annotation labels for cellular compartment and KEGG pathway analysis for sEVs from MCF10A, MCF7 and MDA-MB-231.
Table S5. The specific activities of ALDOA, GAPDH, PGK1, ENO and PKM in the different cell free extracts and their derived sEV fractions. The numbers in parentheses indicate the number of biological replicates.

## Sheet: Table S1
Protein [position]	Sequence	Modification positions	Modification in protein	MCF10A	MCF7	MDA	Gene name	Protein name
A0AUZ9 [289-304]	CTEIKPEVNTLTAENK	C1_K5	C289_K293	FALSE	FALSE	TRUE	KANSL1L	KAT8 regulatory NSL complex subunit 1 like
O00154 [286-295]	KGCVITISGR	K1_C3	K286_C288	FALSE	FALSE	TRUE	ACOT7	acyl-CoA thioesterase 7
O00299 [114-131]	FSAYIKNSNPALNDNLEK	K6	K119	FALSE	FALSE	TRUE	CLIC1	chloride intracellular channel 1
P00558 [124-139]	FHVEEEGKGKDASGNK	K8	K131	FALSE	FALSE	TRUE	PGK1	phosphoglycerate kinase 1
P01023 [1148-1162]	ALLAYAFALAGNQDK	K15	K1162	TRUE	TRUE	FALSE	A2M	alpha-2-macroglobulin
P01023 [1148-1163]	ALLAYAFALAGNQDKR	K15	K1162	FALSE	TRUE	TRUE	A2M	alpha-2-macroglobulin
P04075 [140-149]	KDGADFAKWR	K8	K147	FALSE	TRUE	TRUE	ALDOA	aldolase, fructose-bisphosphate A
P04075 [141-149]	DGADFAKWR	K7	K147	TRUE	TRUE	TRUE	ALDOA	aldolase, fructose-bisphosphate A
P04075 [216-243]	ALSDHHIYLEGTLLKPNMVTPGHACTQK	K15_C25	K230_C240	FALSE	TRUE	TRUE	ALDOA	aldolase, fructose-bisphosphate A
P04075 [216-243]	ALSDHHIYLEGTLLKPNMVTPGHACTQK	K15_M18_C25	K230_M233_C240	FALSE	TRUE	TRUE	ALDOA	aldolase, fructose-bisphosphate A
P04075 [29-43]	GILAADESTGSIAKR	K14	K42	FALSE	TRUE	FALSE	ALDOA	aldolase, fructose-bisphosphate A
P04083 [243-250]	YSKHDMNK	K3	K245	FALSE	FALSE	TRUE	ANXA1	annexin A1
P04083 [304-317]	SEIDMNDIKAFYQK	K9	K312	TRUE	FALSE	TRUE	ANXA1	annexin A1
P04083 [304-317]	SEIDMNDIKAFYQK	M5_K9	M308_K312	FALSE	FALSE	TRUE	ANXA1	annexin A1
P04114 [263-275]	EQHLFLPFSYKNK	K11	K273	TRUE	FALSE	FALSE	APOB	apolipoprotein B
P04406 [187-197]	TVDGPSGKLWR	K8	K194	FALSE	FALSE	TRUE	GAPDH	glyceraldehyde-3-phosphate dehydrogenase
P04406 [216-227]	AVGKVIPELNGK	K4	K219	FALSE	TRUE	TRUE	GAPDH	glyceraldehyde-3-phosphate dehydrogenase
P04406 [56-66]	FHGTVKAENGK	K6	K61	FALSE	FALSE	TRUE	GAPDH	glyceraldehyde-3-phosphate dehydrogenase
P05141 [11-31]	DFLAGGVAAAISKTAVAPIER	K13	K23	FALSE	FALSE	TRUE	SLC25A5	solute carrier family 25 member 5
P06703 [19-31]	YSGREGDKHTLSK	K8	K26	FALSE	FALSE	TRUE	S100A6	S100 calcium binding protein A6
P06733 [184-197]	IGAEVYHNLKNVIK	K10	K193	FALSE	FALSE	TRUE	ENO1	enolase 1
P06733 [184-199]	IGAEVYHNLKNVIKEK	K10	K193	FALSE	FALSE	TRUE	ENO1	enolase 1
P06733 [200-228]	YGKDATNVGDEGGFAPNILENKEGLELLK	K3	K202	FALSE	FALSE	TRUE	ENO1	enolase 1
P06733 [336-358]	SCNCLLLKVNQIGSVTESLQACK	C2_C4_K8_C22	C337_C339_K343_C357	TRUE	TRUE	TRUE	ENO1	enolase 1
P06733 [57-64]	YMGKGVSK	K4	K60	FALSE	FALSE	TRUE	ENO1	enolase 1
P06733 [57-64]	YMGKGVSK	M2_K4	M58_K60	FALSE	FALSE	TRUE	ENO1	enolase 1
P06748 [264-273]	VEAKFINYVK	K4	K267	FALSE	TRUE	FALSE	NPM1	nucleophosmin 1
P07108 [18-33]	TKPSDEEMLFIYGHYK	K2	K19	FALSE	TRUE	TRUE	DBI	diazepam binding inhibitor, acyl-CoA binding protein
P07108 [18-33]	TKPSDEEMLFIYGHYK	K2_M8	K19_M25	FALSE	TRUE	FALSE	DBI	diazepam binding inhibitor, acyl-CoA binding protein
P07355 [170-178]	LMVALAKGR	M2_K7	M171_K176	FALSE	FALSE	TRUE	ANXA2	annexin A2
P08133 [263-270]	AMKGLGTR	K3	K265	FALSE	FALSE	TRUE	ANXA6	annexin A6
P08133 [412-427]	DLMTDLKSEISGDLAR	K7	K418	FALSE	TRUE	TRUE	ANXA6	annexin A6
P08195 [614-625]	LKLEPHEGLLLR	K2	K615	FALSE	TRUE	FALSE	SLC3A2	solute carrier family 3 member 2
P08758 [64-76]	DLLDDLKSELTGK	K7	K70	FALSE	FALSE	TRUE	ANXA5	annexin A5
P08758 [64-79]	DLLDDLKSELTGKFEK	K13	K76	FALSE	FALSE	TRUE	ANXA5	annexin A5
P08758 [64-79]	DLLDDLKSELTGKFEK	K7	K70	FALSE	FALSE	TRUE	ANXA5	annexin A5
P08758 [90-101]	LYDAYELKHALK	K8	K97	FALSE	FALSE	TRUE	ANXA5	annexin A5
P08758 [98-108]	HALKGAGTNEK	K4	K101	FALSE	FALSE	TRUE	ANXA5	annexin A5
P09104 [336-358]	ACNCLLLKVNQIGSVTEAIQACK	C2_C4_K8_C22	C337_C339_K343_C357	FALSE	FALSE	TRUE	ENO2	enolase 2
P13929 [373-400]	SGETEDTFIADLVVGLCTGQIKTGAPCR	C17_K22_C27	C389_K394_C399	FALSE	FALSE	TRUE	ENO3	enolase 3
P13929 [57-64]	YLGKGVLK	K4	K60	FALSE	FALSE	TRUE	ENO3	enolase 3
P14618 [423-436]	CCSGAIIVLTKSGR	C1_C2_K11	C423_C424_K433	FALSE	TRUE	TRUE	PKM	pyruvate kinase M1/2
P16152 [187-206]	EGWPSSAYGVTKIGVTVLSR	K12	K198	FALSE	FALSE	TRUE	CBR1	carbonyl reductase 1
P16401 [85-93]	LGLKSLVSK	K4	K88	FALSE	TRUE	FALSE	H1-5	H1.5 linker histone, cluster member
P16401 [89-100]	SLVSKGTLVQTK	K5	K93	FALSE	TRUE	FALSE	H1-5	H1.5 linker histone, cluster member
P16402 [35-53]	KASGPPVSELITKAVAASK	K13	K47	FALSE	TRUE	FALSE	H1-3	H1.3 linker histone, cluster member
P16402 [36-53]	ASGPPVSELITKAVAASK	K12	K47	FALSE	TRUE	FALSE	H1-3	H1.3 linker histone, cluster member
P17066 [500-511]	ANKITITNDKGR	K3	K502	FALSE	FALSE	TRUE	HSPA6	heat shock protein family A (Hsp70) member 6
P17987 [391-401]	SLHDALCVVKR	C7_K10	C397_K400	FALSE	TRUE	TRUE	TCP1	t-complex 1
P18669 [91-106]	HYGGLTGLNKAETAAK	K10	K100	FALSE	FALSE	TRUE	PGAM1	phosphoglycerate mutase 1
P23368 [145-165]	SIVDNWPENHVKAVVVTDGER	K12	K156	FALSE	FALSE	TRUE	ME2	malic enzyme 2
P23526 [406-412]	LTKLTEK	K3	K408	FALSE	FALSE	TRUE	AHCY	adenosylhomocysteinase
P26641 [138-149]	ILGLLDAYLKTR	K10	K147	FALSE	FALSE	TRUE	EEF1G	eukaryotic translation elongation factor 1 gamma
P26641 [429-437]	AFNQGKIFK	K6	K434	FALSE	TRUE	FALSE	EEF1G	eukaryotic translation elongation factor 1 gamma
P30566 [285-296]	QQIGSSAMPYKR	M8_K11	M292_K295	FALSE	FALSE	TRUE	ADSL	adenylosuccinate lyase
P35914 [42-56]	DGLQNEKNIVSTPVK	K7	K48	FALSE	FALSE	TRUE	HMGCL	3-hydroxy-3-methylglutaryl-CoA lyase
P40926 [329-335]	KGEDFVK	K1	K329	FALSE	FALSE	TRUE	MDH2	malate dehydrogenase 2
P49327 [1766-1787]	FLEIGKFDLSQNHPLGMAIFLK	K6	K1771	FALSE	TRUE	FALSE	FASN	fatty acid synthase
P49327 [1766-1787]	FLEIGKFDLSQNHPLGMAIFLK	K6_M17	K1771_M1782	FALSE	TRUE	TRUE	FASN	fatty acid synthase
P49327 [1842-1851]	YMAQGKHIGK	M2_K6	M1843_K1847	FALSE	FALSE	TRUE	FASN	fatty acid synthase
P49327 [275-310]	SLYQSAGVAPESFEYIEAHGTGTKVGDPQELNGITR	K24	K298	FALSE	TRUE	FALSE	FASN	fatty acid synthase
P49327 [60-80]	FDASFFGVHPKQAHTMDPQLR	K11	K70	FALSE	TRUE	TRUE	FASN	fatty acid synthase
P49327 [60-80]	FDASFFGVHPKQAHTMDPQLR	K11_M16	K70_M75	FALSE	TRUE	TRUE	FASN	fatty acid synthase
P49327 [668-676]	EGVFAKEVR	K6	K673	FALSE	TRUE	FALSE	FASN	fatty acid synthase
P49327 [774-786]	GLKPSCTIIPLMK	K3_C6	K776_C779	FALSE	TRUE	FALSE	FASN	fatty acid synthase
P49327 [787-802]	KDHRDNLEFFLAGIGR	K1	K787	FALSE	TRUE	FALSE	FASN	fatty acid synthase
P51531 [997-1003]	KGKGGAK	K1_K3	K997_K999	TRUE	FALSE	FALSE	SMARCA2	SWI/SNF related, matrix associated, actin dependent regulator of chromatin, subfamily a, member 2
P51531 [997-1003]	KGKGGAK	K1_K3_K7	K997_K999_K1003	TRUE	FALSE	FALSE	SMARCA2	SWI/SNF related, matrix associated, actin dependent regulator of chromatin, subfamily a, member 2
P53396 [977-986]	VKSINNPDMR	K2	K978	FALSE	FALSE	TRUE	ACLY	ATP citrate lyase
P60709 [327-335]	IKIIAPPER	K2	K328	FALSE	TRUE	TRUE	ACTB	actin beta
P60709 [327-336]	IKIIAPPERK	K2	K328	FALSE	TRUE	TRUE	ACTB	actin beta
P60709 [51-62]	DSYVGDEAQSKR	K11	K61	FALSE	FALSE	TRUE	ACTB	actin beta
P62280 [39-48]	NIGLGFKTPK	K7	K45	FALSE	TRUE	FALSE	RPS11	ribosomal protein S11
P62805 [10-17]	GLGKGGAK	K4	K13	TRUE	FALSE	TRUE	H4C9	H4 clustered histone 9
P62805 [10-17]	GLGKGGAK	K4_K8	K13_K17	TRUE	FALSE	FALSE	H4C9	H4 clustered histone 9
P62805 [10-18]	GLGKGGAKR	K4	K13	TRUE	FALSE	TRUE	H4C9	H4 clustered histone 9
P62805 [10-18]	GLGKGGAKR	K4_K8	K13_K17	TRUE	FALSE	TRUE	H4C9	H4 clustered histone 9
P62805 [5-13]	GKGGKGLGK	K2_K5	K6_K9	TRUE	FALSE	TRUE	H4C9	H4 clustered histone 9
P62805 [57-68]	GVLKVFLENVIR	K4	K60	FALSE	TRUE	FALSE	H4C9	H4 clustered histone 9
P62805 [7-17]	GGKGLGKGGAK	K3_K7	K9_K13	FALSE	FALSE	TRUE	H4C9	H4 clustered histone 9
P62805 [7-17]	GGKGLGKGGAK	K3_K7_K11	K9_K13_K17	FALSE	TRUE	FALSE	H4C9	H4 clustered histone 9
P62937 [1-19]	MVNPTVFFDIAVDGEPLGR		NANA	TRUE	FALSE	FALSE	PPIA	peptidylprolyl isomerase A
P62937 [155-165]	KITIADCGQLE	K1_C7	K155_C161	FALSE	TRUE	TRUE	PPIA	peptidylprolyl isomerase A
P62937 [70-91]	HNGTGGKSIYGEKFEDENFILK	K7	K76	TRUE	TRUE	TRUE	PPIA	peptidylprolyl isomerase A
P63104 [1-9]	MDKNELVQK		NANA	TRUE	FALSE	FALSE	YWHAZ	tyrosine 3-monooxygenase/tryptophan 5-monooxygenase activation protein zeta
P63104 [42-55]	NLLSVAYKNVVGAR	K8	K49	FALSE	TRUE	TRUE	YWHAZ	tyrosine 3-monooxygenase/tryptophan 5-monooxygenase activation protein zeta
P63241 [40-50]	IVEMSTSKTGK	K8	K47	FALSE	FALSE	TRUE	EIF5A	eukaryotic translation initiation factor 5A
P63241 [40-50]	IVEMSTSKTGK	M4_K8	M43_K47	FALSE	FALSE	TRUE	EIF5A	eukaryotic translation initiation factor 5A
P68431 [19-27]	KQLATKAAR	K1_K6	K19_K24	TRUE	FALSE	TRUE	H3C1	H3 clustered histone 1
P68431 [19-27]	KQLATKAAR	K6	K24	FALSE	TRUE	TRUE	H3C1	H3 clustered histone 1
P68431 [20-27]	QLATKAAR	K5	K24	TRUE	FALSE	TRUE	H3C1	H3 clustered histone 1
P69905 [13-32]	AAWGKVGAHAGEYGAEALER	K5	K17	FALSE	TRUE	TRUE	HBA1	hemoglobin subunit alpha 1
P69905 [33-57]	MFLSFPTTKTYFPHFDLSHGSAQVK	K9	K41	FALSE	TRUE	TRUE	HBA1	hemoglobin subunit alpha 1
P69905 [33-57]	MFLSFPTTKTYFPHFDLSHGSAQVK	M1_K9	M33_K41	FALSE	FALSE	TRUE	HBA1	hemoglobin subunit alpha 1
P83731 [24-35]	TDGKVFQFLNAK	K4	K27	FALSE	TRUE	FALSE	RPL24	ribosomal protein L24
Q147X3 [230-245]	LITKDLSEPYSIYTYR	K4	K233	FALSE	TRUE	FALSE	NAA30	N-alpha-acetyltransferase 30, NatC catalytic subunit
Q16695 [10-18]	KSTGGKAPR	K1_K6	K10_K15	TRUE	TRUE	TRUE	H3-4	H3.4 histone
Q16695 [10-18]	KSTGGKAPR	K6	K15	TRUE	TRUE	TRUE	H3-4	H3.4 histone
Q16695 [11-18]	STGGKAPR	K5	K15	TRUE	TRUE	TRUE	H3-4	H3.4 histone
Q16695 [55-64]	YQKSTELLIR	K3	K57	FALSE	TRUE	FALSE	H3-4	H3.4 histone
Q16695 [74-84]	EIAQDFKTDLR	K7	K80	FALSE	TRUE	FALSE	H3-4	H3.4 histone
Q5HYM0 [118-131]	LGYAEEQIQSVLNK	K14	K131	FALSE	TRUE	FALSE	ZC3H12B	zinc finger CCCH-type containing 12B
Q5QNW6 [101-117]	LLLPGELAKHAVSEGTK	K9	K109	FALSE	TRUE	TRUE	H2BC18	H2B clustered histone 18
Q5QNW6 [17-24]	KAVTKVQK	K5	K21	FALSE	TRUE	TRUE	H2BC18	H2B clustered histone 18
Q5QNW6 [18-25]	AVTKVQKK	K4	K21	FALSE	TRUE	TRUE	H2BC18	H2B clustered histone 18
Q6DN03 [17-24]	KAVTKAQK	K5	K21	FALSE	TRUE	TRUE	Q6DN03	Q6DN03
Q6DN03 [18-24]	AVTKAQK	K4	K21	FALSE	TRUE	TRUE	Q6DN03	Q6DN03
Q7L576 [179-190]	CSVKNDHSAYKR	C1_K4	C179_K182	FALSE	FALSE	TRUE	CYFIP1	cytoplasmic FMR1 interacting protein 1
Q8NDI1 [1014-1031]	KTQLQSFSQYIENRPEMK	M17_K18	M1030_K1031	TRUE	FALSE	FALSE	EHBP1	EH domain binding protein 1
Q92793 [1203-1223]	KYEFSPQTLCCYGKQLCTIPR	C10_C11_K14_C17	C1212_C1213_K1216_C1219	FALSE	TRUE	FALSE	CREBBP	CREB binding protein
Q96T23 [1060-1071]	GKDISTILDEER	K2	K1061	FALSE	TRUE	FALSE	RSF1	remodeling and spacing factor 1
Q96T23 [1060-1072]	GKDISTILDEERK	K2	K1061	FALSE	TRUE	FALSE	RSF1	remodeling and spacing factor 1
Q9BR39 [644-652]	GLTKAGAKK	K4	K647	FALSE	FALSE	TRUE	JPH2	junctophilin 2
Q9H116 [600-615]	NTPWKSFLVIVDGSPK	K5_K16	K604_K615	TRUE	FALSE	FALSE	GZF1	GDNF inducible zinc finger protein 1
Q9NR19 [415-426]	LLMKFGDEPVTK	M3_K4	M417_K418	FALSE	FALSE	TRUE	ACSS2	acyl-CoA synthetase short chain family member 2
Q9UPN9 [760-769]	TAEKTSLSFK	K4	K763	FALSE	TRUE	FALSE	TRIM33	tripartite motif containing 33
Q9UQE7 [101-113]	VIGAKKDQYFLDK	K5_K6	K105_K106	FALSE	FALSE	TRUE	SMC3	structural maintenance of chromosomes 3
Q9Y6M4 [48-58]	KIGCGNFGELR	K1_C4	K48_C51	FALSE	TRUE	FALSE	CSNK1G3	casein kinase 1 gamma 3

## Sheet: Table S2
Protein	Gene symbol	MDA	MCF7	MCF10A	n_MDA	n_MCF7	n_MCF10A	sites_MDA	sites_MCF7	sites_MCF10A	n_total	Protein name
P49327	FASN	TRUE	TRUE	FALSE	3	6	0	K1771;K1847;K70	K1771;K298;K673;K70;K776;K787		7	fatty acid synthase
P62805	H4C9	TRUE	TRUE	TRUE	4	4	4	K13;K17;K6;K9	K13;K17;K60;K9	K13;K17;K6;K9	5	H4 clustered histone 9
P06733	ENO1	TRUE	TRUE	TRUE	4	1	1	K193;K202;K343;K60	K343	K343	4	enolase 1
Q16695	H3-4	TRUE	TRUE	TRUE	2	4	2	K10;K15	K10;K15;K57;K80	K10;K15	4	H3.4 histone
P08758	ANXA5	TRUE	FALSE	FALSE	4	0	0	K101;K70;K76;K97			4	annexin A5
P26641	EEF1G	TRUE	TRUE	FALSE	1	1	0	K147	K434		3	eukaryotic translation elongation factor 1 gamma
P04406	GAPDH	TRUE	TRUE	FALSE	3	1	0	K194;K219;K61	K219		3	glyceraldehyde-3-phosphate dehydrogenase
P04075	ALDOA	TRUE	TRUE	TRUE	2	3	1	K147;K230	K147;K230;K42	K147	3	aldolase, fructose-bisphosphate A
P51531	SMARCA2	FALSE	FALSE	TRUE	0	0	3			K1003;K997;K999	3	SWI/SNF related, matrix associated, actin dependent regulator of chromatin, subfamily a, member 2
P60709	ACTB	TRUE	TRUE	FALSE	2	1	0	K328;K61	K328		2	actin beta
P08133	ANXA6	TRUE	TRUE	FALSE	2	1	0	K265;K418	K418		2	annexin A6
P07108	DBI	TRUE	TRUE	FALSE	1	1	0	K19	K19		2	diazepam binding inhibitor, acyl-CoA binding protein
Q5QNW6	H2BC18	TRUE	TRUE	FALSE	2	2	0	K109;K21	K109;K21		2	H2B clustered histone 18
P69905	HBA1	TRUE	TRUE	FALSE	2	2	0	K17;K41	K17;K41		2	hemoglobin subunit alpha 1
P14618	PKM	TRUE	TRUE	FALSE	1	1	0	K433	K433		2	pyruvate kinase M1/2
Q6DN03	Q6DN03	TRUE	TRUE	FALSE	1	1	0	K21	K21		2	Q6DN03
P17987	TCP1	TRUE	TRUE	FALSE	1	1	0	K400	K400		2	t-complex 1
P68431	H3C1	TRUE	TRUE	TRUE	2	1	2	K19;K24	K24	K19;K24	2	H3 clustered histone 1
P62937	PPIA	TRUE	TRUE	TRUE	2	2	1	K155;K76	K155;K76	K76	2	peptidylprolyl isomerase A
P63104	YWHAZ	TRUE	TRUE	TRUE	1	1	0	K49	K49		2	tyrosine 3-monooxygenase/tryptophan 5-monooxygenase activation protein zeta
P53396	ACLY	TRUE	FALSE	FALSE	1	0	0	K978			2	ATP citrate lyase
O00154	ACOT7	TRUE	FALSE	FALSE	1	0	0	K286			2	acyl-CoA thioesterase 7
Q9NR19	ACSS2	TRUE	FALSE	FALSE	1	0	0	K418			2	acyl-CoA synthetase short chain family member 2
P30566	ADSL	TRUE	FALSE	FALSE	1	0	0	K295			2	adenylosuccinate lyase
P23526	AHCY	TRUE	FALSE	FALSE	1	0	0	K408			2	adenosylhomocysteinase
P07355	ANXA2	TRUE	FALSE	FALSE	1	0	0	K176			2	annexin A2
P16152	CBR1	TRUE	FALSE	FALSE	1	0	0	K198			2	carbonyl reductase 1
O00299	CLIC1	TRUE	FALSE	FALSE	1	0	0	K119			2	chloride intracellular channel 1
Q7L576	CYFIP1	TRUE	FALSE	FALSE	1	0	0	K182			2	cytoplasmic FMR1 interacting protein 1
P63241	EIF5A	TRUE	FALSE	FALSE	1	0	0	K47			2	eukaryotic translation initiation factor 5A
P09104	ENO2	TRUE	FALSE	FALSE	1	0	0	K343			2	enolase 2
P13929	ENO3	TRUE	FALSE	FALSE	2	0	0	K394;K60			2	enolase 3
P35914	HMGCL	TRUE	FALSE	FALSE	1	0	0	K48			2	3-hydroxy-3-methylglutaryl-CoA lyase
P17066	HSPA6	TRUE	FALSE	FALSE	1	0	0	K502			2	heat shock protein family A (Hsp70) member 6
Q9BR39	JPH2	TRUE	FALSE	FALSE	1	0	0	K647			2	junctophilin 2
A0AUZ9	KANSL1L	TRUE	FALSE	FALSE	1	0	0	K293			2	KAT8 regulatory NSL complex subunit 1 like
P40926	MDH2	TRUE	FALSE	FALSE	1	0	0	K329			2	malate dehydrogenase 2
P23368	ME2	TRUE	FALSE	FALSE	1	0	0	K156			2	malic enzyme 2
P18669	PGAM1	TRUE	FALSE	FALSE	1	0	0	K100			2	phosphoglycerate mutase 1
P00558	PGK1	TRUE	FALSE	FALSE	1	0	0	K131			2	phosphoglycerate kinase 1
P06703	S100A6	TRUE	FALSE	FALSE	1	0	0	K26			2	S100 calcium binding protein A6
P05141	SLC25A5	TRUE	FALSE	FALSE	1	0	0	K23			2	solute carrier family 25 member 5
Q9UQE7	SMC3	TRUE	FALSE	FALSE	2	0	0	K105;K106			2	structural maintenance of chromosomes 3
P04083	ANXA1	TRUE	FALSE	TRUE	2	0	1	K245;K312		K312	2	annexin A1
Q92793	CREBBP	FALSE	TRUE	FALSE	0	1	0		K1216		2	CREB binding protein
Q9Y6M4	CSNK1G3	FALSE	TRUE	FALSE	0	1	0		K48		2	casein kinase 1 gamma 3
P16402	H1-3	FALSE	TRUE	FALSE	0	1	0		K47		2	H1.3 linker histone, cluster member
P16401	H1-5	FALSE	TRUE	FALSE	0	2	0		K88;K93		2	H1.5 linker histone, cluster member
Q147X3	NAA30	FALSE	TRUE	FALSE	0	1	0		K233		2	N-alpha-acetyltransferase 30, NatC catalytic subunit
P06748	NPM1	FALSE	TRUE	FALSE	0	1	0		K267		2	nucleophosmin 1
P83731	RPL24	FALSE	TRUE	FALSE	0	1	0		K27		2	ribosomal protein L24
P62280	RPS11	FALSE	TRUE	FALSE	0	1	0		K45		2	ribosomal protein S11
Q96T23	RSF1	FALSE	TRUE	FALSE	0	1	0		K1061		2	remodeling and spacing factor 1
P08195	SLC3A2	FALSE	TRUE	FALSE	0	1	0		K615		2	solute carrier family 3 member 2
Q9UPN9	TRIM33	FALSE	TRUE	FALSE	0	1	0		K763		2	tripartite motif containing 33
Q5HYM0	ZC3H12B	FALSE	TRUE	FALSE	0	1	0		K131		2	zinc finger CCCH-type containing 12B
P04114	APOB	FALSE	FALSE	TRUE	0	0	1			K273	2	apolipoprotein B
Q8NDI1	EHBP1	FALSE	FALSE	TRUE	0	0	1			K1031	2	EH domain binding protein 1
Q9H116	GZF1	FALSE	FALSE	TRUE	0	0	2			K604;K615	2	GDNF inducible zinc finger protein 1
P01023	A2M	TRUE	TRUE	TRUE	1	1	1	K1162	K1162	K1162	1	alpha-2-macroglobulin

## Sheet: Table S3
Protein	Gene symbol	Modified residue	MDA	MCF7	MCF10A	Protein name
P01023	A2M	K1162	TRUE	TRUE	TRUE	alpha-2-macroglobulin
P53396	ACLY	K978	TRUE	FALSE	FALSE	ATP citrate lyase
O00154	ACOT7	K286	TRUE	FALSE	FALSE	acyl-CoA thioesterase 7
Q9NR19	ACSS2	K418	TRUE	FALSE	FALSE	acyl-CoA synthetase short chain family member 2
P60709	ACTB	K61	TRUE	FALSE	FALSE	actin beta
P60709	ACTB	K328	TRUE	TRUE	FALSE	actin beta
P30566	ADSL	K295	TRUE	FALSE	FALSE	adenylosuccinate lyase
P23526	AHCY	K408	TRUE	FALSE	FALSE	adenosylhomocysteinase
P04075	ALDOA	K42	FALSE	TRUE	FALSE	aldolase, fructose-bisphosphate A
P04075	ALDOA	K147	TRUE	TRUE	TRUE	aldolase, fructose-bisphosphate A
P04075	ALDOA	K230	TRUE	TRUE	FALSE	aldolase, fructose-bisphosphate A
P04083	ANXA1	K245	TRUE	FALSE	FALSE	annexin A1
P04083	ANXA1	K312	TRUE	FALSE	TRUE	annexin A1
P07355	ANXA2	K176	TRUE	FALSE	FALSE	annexin A2
P08758	ANXA5	K70	TRUE	FALSE	FALSE	annexin A5
P08758	ANXA5	K76	TRUE	FALSE	FALSE	annexin A5
P08758	ANXA5	K97	TRUE	FALSE	FALSE	annexin A5
P08758	ANXA5	K101	TRUE	FALSE	FALSE	annexin A5
P08133	ANXA6	K265	TRUE	FALSE	FALSE	annexin A6
P08133	ANXA6	K418	TRUE	TRUE	FALSE	annexin A6
P04114	APOB	K273	FALSE	FALSE	TRUE	apolipoprotein B
P16152	CBR1	K198	TRUE	FALSE	FALSE	carbonyl reductase 1
O00299	CLIC1	K119	TRUE	FALSE	FALSE	chloride intracellular channel 1
Q92793	CREBBP	K1216	FALSE	TRUE	FALSE	CREB binding protein
Q9Y6M4	CSNK1G3	K48	FALSE	TRUE	FALSE	casein kinase 1 gamma 3
Q7L576	CYFIP1	K182	TRUE	FALSE	FALSE	cytoplasmic FMR1 interacting protein 1
P07108	DBI	K19	TRUE	TRUE	FALSE	diazepam binding inhibitor, acyl-CoA binding protein
P26641	EEF1G	K147	TRUE	FALSE	FALSE	eukaryotic translation elongation factor 1 gamma
P26641	EEF1G	K434	FALSE	TRUE	FALSE	eukaryotic translation elongation factor 1 gamma
Q8NDI1	EHBP1	K1031	FALSE	FALSE	TRUE	EH domain binding protein 1
P63241	EIF5A	K47	TRUE	FALSE	FALSE	eukaryotic translation initiation factor 5A
P06733	ENO1	K60	TRUE	FALSE	FALSE	enolase 1
P06733	ENO1	K193	TRUE	FALSE	FALSE	enolase 1
P06733	ENO1	K202	TRUE	FALSE	FALSE	enolase 1
P06733	ENO1	K343	TRUE	TRUE	TRUE	enolase 1
P09104	ENO2	K343	TRUE	FALSE	FALSE	enolase 2
P13929	ENO3	K60	TRUE	FALSE	FALSE	enolase 3
P13929	ENO3	K394	TRUE	FALSE	FALSE	enolase 3
P49327	FASN	K70	TRUE	TRUE	FALSE	fatty acid synthase
P49327	FASN	K298	FALSE	TRUE	FALSE	fatty acid synthase
P49327	FASN	K673	FALSE	TRUE	FALSE	fatty acid synthase
P49327	FASN	K776	FALSE	TRUE	FALSE	fatty acid synthase
P49327	FASN	K787	FALSE	TRUE	FALSE	fatty acid synthase
P49327	FASN	K1771	TRUE	TRUE	FALSE	fatty acid synthase
P49327	FASN	K1847	TRUE	FALSE	FALSE	fatty acid synthase
P04406	GAPDH	K61	TRUE	FALSE	FALSE	glyceraldehyde-3-phosphate dehydrogenase
P04406	GAPDH	K194	TRUE	FALSE	FALSE	glyceraldehyde-3-phosphate dehydrogenase
P04406	GAPDH	K219	TRUE	TRUE	FALSE	glyceraldehyde-3-phosphate dehydrogenase
Q9H116	GZF1	K604	FALSE	FALSE	TRUE	GDNF inducible zinc finger protein 1
Q9H116	GZF1	K615	FALSE	FALSE	TRUE	GDNF inducible zinc finger protein 1
P16402	H1-3	K47	FALSE	TRUE	FALSE	H1.3 linker histone, cluster member
P16401	H1-5	K88	FALSE	TRUE	FALSE	H1.5 linker histone, cluster member
P16401	H1-5	K93	FALSE	TRUE	FALSE	H1.5 linker histone, cluster member
Q5QNW6	H2BC18	K21	TRUE	TRUE	FALSE	H2B clustered histone 18
Q5QNW6	H2BC18	K109	TRUE	TRUE	FALSE	H2B clustered histone 18
Q16695	H3-4	K10	TRUE	TRUE	TRUE	H3.4 histone
Q16695	H3-4	K15	TRUE	TRUE	TRUE	H3.4 histone
Q16695	H3-4	K57	FALSE	TRUE	FALSE	H3.4 histone
Q16695	H3-4	K80	FALSE	TRUE	FALSE	H3.4 histone
P68431	H3C1	K19	TRUE	FALSE	TRUE	H3 clustered histone 1
P68431	H3C1	K24	TRUE	TRUE	TRUE	H3 clustered histone 1
P62805	H4C9	K6	TRUE	FALSE	TRUE	H4 clustered histone 9
P62805	H4C9	K9	TRUE	TRUE	TRUE	H4 clustered histone 9
P62805	H4C9	K13	TRUE	TRUE	TRUE	H4 clustered histone 9
P62805	H4C9	K17	TRUE	TRUE	TRUE	H4 clustered histone 9
P62805	H4C9	K60	FALSE	TRUE	FALSE	H4 clustered histone 9
P69905	HBA1	K17	TRUE	TRUE	FALSE	hemoglobin subunit alpha 1
P69905	HBA1	K41	TRUE	TRUE	FALSE	hemoglobin subunit alpha 1
P35914	HMGCL	K48	TRUE	FALSE	FALSE	3-hydroxy-3-methylglutaryl-CoA lyase
P17066	HSPA6	K502	TRUE	FALSE	FALSE	heat shock protein family A (Hsp70) member 6
Q9BR39	JPH2	K647	TRUE	FALSE	FALSE	junctophilin 2
A0AUZ9	KANSL1L	K293	TRUE	FALSE	FALSE	KAT8 regulatory NSL complex subunit 1 like
P40926	MDH2	K329	TRUE	FALSE	FALSE	malate dehydrogenase 2
P23368	ME2	K156	TRUE	FALSE	FALSE	malic enzyme 2
Q147X3	NAA30	K233	FALSE	TRUE	FALSE	N-alpha-acetyltransferase 30, NatC catalytic subunit
P06748	NPM1	K267	FALSE	TRUE	FALSE	nucleophosmin 1
P18669	PGAM1	K100	TRUE	FALSE	FALSE	phosphoglycerate mutase 1
P00558	PGK1	K131	TRUE	FALSE	FALSE	phosphoglycerate kinase 1
P14618	PKM	K433	TRUE	TRUE	FALSE	pyruvate kinase M1/2
P62937	PPIA	K76	TRUE	TRUE	TRUE	peptidylprolyl isomerase A
P62937	PPIA	K155	TRUE	TRUE	FALSE	peptidylprolyl isomerase A
Q6DN03	Q6DN03	K21	TRUE	TRUE	FALSE	Q6DN03
P83731	RPL24	K27	FALSE	TRUE	FALSE	ribosomal protein L24
P62280	RPS11	K45	FALSE	TRUE	FALSE	ribosomal protein S11
Q96T23	RSF1	K1061	FALSE	TRUE	FALSE	remodeling and spacing factor 1
P06703	S100A6	K26	TRUE	FALSE	FALSE	S100 calcium binding protein A6
P05141	SLC25A5	K23	TRUE	FALSE	FALSE	solute carrier family 25 member 5
P08195	SLC3A2	K615	FALSE	TRUE	FALSE	solute carrier family 3 member 2
P51531	SMARCA2	K997	FALSE	FALSE	TRUE	SWI/SNF related, matrix associated, actin dependent regulator of chromatin, subfamily a, member 2
P51531	SMARCA2	K999	FALSE	FALSE	TRUE	SWI/SNF related, matrix associated, actin dependent regulator of chromatin, subfamily a, member 2
P51531	SMARCA2	K1003	FALSE	FALSE	TRUE	SWI/SNF related, matrix associated, actin dependent regulator of chromatin, subfamily a, member 2
Q9UQE7	SMC3	K105	TRUE	FALSE	FALSE	structural maintenance of chromosomes 3
Q9UQE7	SMC3	K106	TRUE	FALSE	FALSE	structural maintenance of chromosomes 3
P17987	TCP1	K400	TRUE	TRUE	FALSE	t-complex 1
Q9UPN9	TRIM33	K763	FALSE	TRUE	FALSE	tripartite motif containing 33
P63104	YWHAZ	K49	TRUE	TRUE	FALSE	tyrosine 3-monooxygenase/tryptophan 5-monooxygenase activation protein zeta
Q5HYM0	ZC3H12B	K131	FALSE	TRUE	FALSE	zinc finger CCCH-type containing 12B

## Sheet: Table S4
TERM	count in MCF10A	percent in MCF10A	count in MCF7	percent in MCF7	count in MDA	percent in MDA	database
intracellular anatomical structure	13	1	13	1	43	0.977273	GOCC
cellular anatomical entity	13	1	13	1	43	0.977273	GOCC
organelle	13	1	13	1	42	0.954545	GOCC
membrane-bounded organelle	13	1	13	1	42	0.954545	GOCC
intracellular organelle	13	1	13	1	37	0.840909	GOCC
intracellular membrane-bounded organelle	13	1	13	1	37	0.840909	GOCC
cytoplasm	9	0.692308	9	0.692308	39	0.886364	GOCC
vesicle	11	0.846154	11	0.846154	34	0.772727	GOCC
extracellular region	10	0.769231	10	0.769231	34	0.772727	GOCC
extracellular space	10	0.769231	10	0.769231	34	0.772727	GOCC
extracellular organelle	10	0.769231	10	0.769231	34	0.772727	GOCC
extracellular membrane-bounded organelle	10	0.769231	10	0.769231	34	0.772727	GOCC
extracellular exosome	10	0.769231	10	0.769231	34	0.772727	GOCC
extracellular vesicle	10	0.769231	10	0.769231	34	0.772727	GOCC
membrane-enclosed lumen	12	0.923077	12	0.923077	26	0.590909	GOCC
organelle lumen	12	0.923077	12	0.923077	26	0.590909	GOCC
intracellular organelle lumen	12	0.923077	12	0.923077	26	0.590909	GOCC
nucleus	11	0.846154	11	0.846154	26	0.590909	GOCC
cytosol	7	0.538462	7	0.538462	30	0.681818	GOCC
membrane	8	0.615385	8	0.615385	26	0.590909	GOCC
protein-containing complex	8	0.615385	8	0.615385	23	0.522727	GOCC
non-membrane-bounded organelle	10	0.769231	10	0.769231	16	0.363636	GOCC
intracellular non-membrane-bounded organelle	10	0.769231	10	0.769231	16	0.363636	GOCC
endomembrane system	7	0.538462	7	0.538462	21	0.477273	GOCC
cytoplasmic vesicle	7	0.538462	7	0.538462	16	0.363636	GOCC
intracellular vesicle	7	0.538462	7	0.538462	16	0.363636	GOCC
nucleoplasm	8	0.615385	8	0.615385	12	0.272727	GOCC
nuclear lumen	8	0.615385	8	0.615385	12	0.272727	GOCC
cell periphery	5	0.384615	5	0.384615	18	0.409091	GOCC
plasma membrane	4	0.307692	4	0.307692	15	0.340909	GOCC
Metabolic pathways	2	0.125	5	0.131579	15	0.294118	KEGG
vesicle lumen	4	0.307692	4	0.307692	9	0.204545	GOCC
cytoskeleton	4	0.307692	4	0.307692	8	0.181818	GOCC
secretory granule	3	0.230769	3	0.230769	10	0.227273	GOCC
secretory vesicle	3	0.230769	3	0.230769	10	0.227273	GOCC
Carbon metabolism	2	0.125	4	0.105263	10	0.196078	KEGG
chromatin	4	0.307692	4	0.307692	7	0.159091	GOCC
chromosome	4	0.307692	4	0.307692	7	0.159091	GOCC
organelle membrane	3	0.230769	3	0.230769	9	0.204545	GOCC
secretory granule lumen	3	0.230769	3	0.230769	9	0.204545	GOCC
cytoplasmic vesicle lumen	3	0.230769	3	0.230769	9	0.204545	GOCC
cell junction	3	0.230769	3	0.230769	9	0.204545	GOCC
supramolecular complex	4	0.307692	4	0.307692	6	0.136364	GOCC
supramolecular polymer	4	0.307692	4	0.307692	6	0.136364	GOCC
supramolecular fiber	4	0.307692	4	0.307692	6	0.136364	GOCC
DNA packaging complex	4	0.307692	4	0.307692	6	0.136364	GOCC
anchoring junction	3	0.230769	3	0.230769	8	0.181818	GOCC
Glycolysis / Gluconeogenesis	2	0.125	4	0.105263	8	0.156863	KEGG
focal adhesion	3	0.230769	3	0.230769	7	0.159091	GOCC
cell-substrate junction	3	0.230769	3	0.230769	7	0.159091	GOCC
Biosynthesis of amino acids	2	0.125	4	0.105263	7	0.137255	KEGG
bounding membrane of organelle	3	0.230769	3	0.230769	5	0.113636	GOCC
protein-DNA complex	3	0.230769	3	0.230769	5	0.113636	GOCC
nucleosome	3	0.230769	3	0.230769	5	0.113636	GOCC
blood microparticle	2	0.153846	2	0.153846	7	0.159091	GOCC
external encapsulating structure	2	0.153846	2	0.153846	7	0.159091	GOCC
extracellular matrix	2	0.153846	2	0.153846	7	0.159091	GOCC
collagen-containing extracellular matrix	2	0.153846	2	0.153846	7	0.159091	GOCC
HIF-1 signaling pathway	2	0.125	4	0.105263	5	0.0980392	KEGG
ficolin-1-rich granule	2	0.153846	2	0.153846	6	0.136364	GOCC
ficolin-1-rich granule lumen	2	0.153846	2	0.153846	6	0.136364	GOCC
actin cytoskeleton	3	0.230769	3	0.230769	3	0.0681818	GOCC
endosome	3	0.230769	3	0.230769	3	0.0681818	GOCC
catalytic complex	2	0.153846	2	0.153846	5	0.113636	GOCC
cell surface	2	0.153846	2	0.153846	5	0.113636	GOCC
mitochondrion	0	0	0	0	9	0.204545	GOCC
organelle envelope	1	0.0769231	1	0.0769231	6	0.136364	GOCC
envelope	1	0.0769231	1	0.0769231	6	0.136364	GOCC
cell projection	1	0.0769231	1	0.0769231	6	0.136364	GOCC
plasma membrane bounded cell projection	1	0.0769231	1	0.0769231	6	0.136364	GOCC
Viral carcinogenesis	1	0.0625	4	0.105263	3	0.0588235	KEGG
myofibril	2	0.153846	2	0.153846	3	0.0681818	GOCC
sarcomere	2	0.153846	2	0.153846	3	0.0681818	GOCC
contractile fiber	2	0.153846	2	0.153846	3	0.0681818	GOCC
endosome membrane	2	0.153846	2	0.153846	3	0.0681818	GOCC
vesicle membrane	2	0.153846	2	0.153846	3	0.0681818	GOCC
cytoplasmic vesicle membrane	2	0.153846	2	0.153846	3	0.0681818	GOCC
polymeric cytoskeletal fiber	2	0.153846	2	0.153846	3	0.0681818	GOCC
nuclear outer membrane-endoplasmic reticulum membrane network	2	0.153846	2	0.153846	3	0.0681818	GOCC
nuclear chromosome	2	0.153846	2	0.153846	3	0.0681818	GOCC
chromosomal region	2	0.153846	2	0.153846	3	0.0681818	GOCC
nuclear envelope	1	0.0769231	1	0.0769231	5	0.113636	GOCC
endoplasmic reticulum	1	0.0769231	1	0.0769231	5	0.113636	GOCC
microtubule cytoskeleton	1	0.0769231	1	0.0769231	5	0.113636	GOCC
melanosome	1	0.0769231	1	0.0769231	5	0.113636	GOCC
pigment granule	1	0.0769231	1	0.0769231	5	0.113636	GOCC
platelet alpha granule	2	0.153846	2	0.153846	2	0.0454545	GOCC
platelet alpha granule lumen	2	0.153846	2	0.153846	2	0.0454545	GOCC
M band	2	0.153846	2	0.153846	2	0.0454545	GOCC
A band	2	0.153846	2	0.153846	2	0.0454545	GOCC
actin filament	2	0.153846	2	0.153846	2	0.0454545	GOCC
chromosome, telomeric region	2	0.153846	2	0.153846	2	0.0454545	GOCC
nuclear protein-containing complex	1	0.0769231	1	0.0769231	4	0.0909091	GOCC
synapse	1	0.0769231	1	0.0769231	4	0.0909091	GOCC
Neutrophil extracellular trap formation	1	0.0625	2	0.0526316	3	0.0588235	KEGG
early endosome	2	0.153846	2	0.153846	1	0.0227273	GOCC
nuclear membrane	1	0.0769231	1	0.0769231	3	0.0681818	GOCC
cell-cell junction	1	0.0769231	1	0.0769231	3	0.0681818	GOCC
adherens junction	1	0.0769231	1	0.0769231	3	0.0681818	GOCC
side of membrane	1	0.0769231	1	0.0769231	3	0.0681818	GOCC
plasma membrane region	1	0.0769231	1	0.0769231	3	0.0681818	GOCC
lytic vacuole	1	0.0769231	1	0.0769231	3	0.0681818	GOCC
lysosome	1	0.0769231	1	0.0769231	3	0.0681818	GOCC
vacuole	1	0.0769231	1	0.0769231	3	0.0681818	GOCC
cell body	1	0.0769231	1	0.0769231	3	0.0681818	GOCC
phosphopyruvate hydratase complex	1	0.0769231	1	0.0769231	3	0.0681818	GOCC
cell cortex	1	0.0769231	1	0.0769231	3	0.0681818	GOCC
perinuclear region of cytoplasm	0	0	0	0	5	0.113636	GOCC
mitochondrial matrix	0	0	0	0	5	0.113636	GOCC
Pyruvate metabolism	0	0	1	0.0263158	4	0.0784314	KEGG
Alcoholism	1	0.0625	2	0.0526316	2	0.0392157	KEGG
Systemic lupus erythematosus	1	0.0625	2	0.0526316	2	0.0392157	KEGG

## Sheet: Table S5
Sample types	Specific activities (nmol/min/mg)
	ALDOA	GAPDH	PGK1	ENO	PKM
MCF10A CFE	24.371 ± 2.54 (4)	45.914 ± 12.553 (4)	386.728 ± 41.57 (4)	62.309 ± 12.041 (4)	110.37 ± 15.773 (4)
MCF7 CFE	39.724 ± 4.759 (4)	48.923 ± 10.221 (4)	402.519 ± 30.732 (4)	60.364 ± 6.51 (4)	144.623 ± 13.148 (4)
MDA-MB-231 CFE	38.96 ± 4.981 (4)	70.425 ± 14.348 (4)	483.174 ± 50.814 (4)	93.953 ± 17.431 (4)	315.189 ± 66.656 (4)
MCF10A sEVs	4.934 ± 1.093 (4)	0 ± 0 (4)	150.712 ± 20.97 (4)	2.481 ± 0.995 (4)	7.708 ± 2.119 (4)
MCF7 sEVs	20.234 ± 2.219 (4)	0.098 ± 0.098 (4)	152.058 ± 20.3 (4)	5.264 ± 1.354 (4)	7.208 ± 1.59 (4)
MDA-MB-231 sEVs	25.665 ± 5.243 (4)	2.431 ± 1.006 (4)	232.353 ± 28.357 (4)	12.147 ± 2.477 (4)	8.718 ± 1.763 (4)
